# Supplementary material for: A Comprehensive Analysis of the Effects of Key Mitophagy Genes on the Progression and Prognosis of Lung Adenocarcinoma
Source: Cancers (Basel). 2022 Dec 22;15(1):57. doi: 10.3390/cancers15010057 (PMC9817891; doi:10.3390/cancers15010057)
Supplement: Supplementary file 1 [file cancers-15-00057-s001.zip]

Archive with 1 entries (1 files):
- cancers-2038139-supplementary.pdf
